# Supplementary material for: Molecular Genetic Characteristics of FANCI, a Proposed New Ovarian Cancer Predisposing Gene
Source: Genes (Basel). 2023 Jan 20;14(2):277. doi: 10.3390/genes14020277 (PMC9956348; doi:10.3390/genes14020277)
Supplement: Supplementary file 1 [file genes-14-00277-s001.zip]

Archive with 4 entries (4 files):
- 09.11.22_Supplementary_figures_v2.docx
- __MACOSX/._09.11.22_Supplementary_figures_v2.docx
- 09.11.22_Supplementary_tables_v9.xlsx
- __MACOSX/._09.11.22_Supplementary_tables_v9.xlsx
